# Supplementary material for: TRMT6/61A-dependent base methylation of tRNA-derived fragments regulates gene-silencing activity and the unfolded protein response in bladder cancer
Source: Nat Commun. 2022 Apr 20;13:2165. doi: 10.1038/s41467-022-29790-8 (PMC9021294; doi:10.1038/s41467-022-29790-8)
Supplement: Supplementary file 3 — Source Data [file 41467_2022_29790_MOESM3_ESM.xlsx]

## Sheet: Figure 1c
Figure 1c
Syn. Ctrl1 oligo:			0% m1A	20% m1A	40% m1A	60% m1A	80% m1A	100% m1A
TGIRT	ReadCount (A4 - WT)		76967	63285	257147	11564	15467	5684
	ReadCount (T4)		37	18988	143665	16177	41430	74290
	ReadCount (C4)		22	2262	16356	1750	5199	8852
	ReadCount (G4)		104	2229	16578	1849	4424	8012
	mismatch% at m1A site		0.211332	27.0608	40.7148	63.1015	76.7483	94.1304
RT-1306	ReadCount (A4 - WT)		1538	2792	3861	1720	433	219
	ReadCount (T4)		8	302	951	1109	591	939
	ReadCount (C4)		5	84	261	275	146	254
	ReadCount (G4)		11	52	145	151	69	128
	mismatch% at m1A site		1.53649	13.5604	26.0061	47.1582	65.0525	85.7792
ProtoScriptII	ReadCount (A4 - WT)		7733	2798	3089	1666	535	132
	ReadCount (T4)		8	9	15	18	14	31
	ReadCount (C4)		2	3	17	10	6	13
	ReadCount (G4)		10	7	13	21	22	36
	mismatch% at m1A site		0.257965	0.674476	1.43586	2.85714	7.27903	37.7358
Sybr Gold (1:10,000 dilution):						m1A immuno-northerm from the same gel:

## Sheet: Figure 1d
Figure 1d
Syn. Ctrl1 oligo (100% m1A):			ReadCount	Norm. Cloning Frequency
TGIRT	A4 - WT		5684	87.4462
	T4		74290	1142.92
	C4		8852	136.185
	G4		8012	123.262
	ReadCount_spikeins		65
RT-1306	ReadCount (A4 - WT)		219	43.8
	ReadCount (T4)		939	187.8
	ReadCount (C4)		254	50.8
	ReadCount (G4)		128	25.6
	ReadCount_spikeins		5
ProtoScriptII	ReadCount (A4 - WT)		132	2.93333
	ReadCount (T4)		31	0.688889
	ReadCount (C4)		13	0.288889
	ReadCount (G4)		36	0.8
	ReadCount_spikeins		45

## Sheet: Figure 1e
Figure 1e
	m1ACtrl1 (ReadCount Input)	Spikein (ReadCount Input)	m1ACtrl1 (ReadCount m1ARIP)	Spikein (ReadCount m1ARIP)	m1ACtrl1 Relative_Fold_Enrichment (m1A RIP/Input)
	ProtoScriptII
HEK293T	65	8385	9102	23547	49.8644
HEK293T	118	15014	3030	17461	22.0794
U251	51	13755	1769	13095	36.4345
U251	139	22498	2685	16951	25.6376
	TGIRT
HEK293T	865	2689	352	12	91.1877
HEK293T	198	1304	658	32	135.422
U251	98	1036	178	10	188.171
U251	67	607	288	29	89.9722

## Sheet: Supplementary Figure 1c
Supplementary Figure 1c
Syn. Ctrl1 oligo:			0% m1A
TGIRT	ReadCount (A4 - WT)		76967
	ReadCount (T4)		37
	ReadCount (C4)		22
	ReadCount (G4)		104
	Background mismatch%		0.211332
RT-1306	ReadCount (A4 - WT)		1538
	ReadCount (T4)		8
	ReadCount (C4)		5
	ReadCount (G4)		11
	Background mismatch%		1.53649
ProtoScriptII	ReadCount (A4 - WT)		7733
	ReadCount (T4)		8
	ReadCount (C4)		2
	ReadCount (G4)		10
	Background mismatch%		0.257965

## Sheet: Supplementary Figure 1d
Supplementary Figure 1d
	m1ACtrl2 (ReadCount Input)	Spikein (ReadCount Input)	m1ACtrl2 (ReadCount m1ARIP)	Spikein (ReadCount m1ARIP)	m1ACtrl2 Relative_Fold_Enrichment (m1A RIP/Input)
ProtoScriptII
HEK293T	5	8385	396	23547	28.2028
HEK293T	33	15014	187	17461	4.87253
U251	25	13755	301	13095	12.6468
U251	49	22498	393	16951	10.645
TGIRT
HEK293T	158	2689	22	12	31.2015
HEK293T	119	1304	60	32	20.5462
U251	60	1036	37	10	63.8867
U251	35	607	66	29	39.47

## Sheet: Figure 2a
Figure 2a
Sybr Gold (1:10,000 dilution):											Northern blot from the same gel: anti-tRNA-Ala

## Sheet: Figure 2b
Figure 2b
	Input								m1A RIP
	Read Count					Norm. Reads per Million			Read Count					Norm. Reads per Million
	none mismatch	1nt mismatch	1nt - none mismatch	A->G/C/T mismatch	Percentage of A->G/C/T mismatch	none mismatch	1nt mismatch	1nt - none mismatch	none mismatch	1nt mismatch	1nt - none mismatch	A->G/C/T mismatch	Percentage of A->G/C/T mismatch	none mismatch	1nt mismatch	1nt - none mismatch
Genomic tRFs	494465	649968	155503	47791	30.7332	153866	202255	48388.9	299388	1102820	803432	732522	91.1741	72272.8	266223	193950
Mito tRFs	20245	73493	53248	38352	72.0252	6299.77	22869.3	16569.5	112473	732341	619868	594743	95.9467	27151.2	176788	149637
MicroRNAs	1601845	1843170	241325	55012	22.7958	498457	573551	75094.7	934298	1096840	162542	47980	29.5185	225541	264779	39237.9
rRF	116808	151600	34792	-	-	36347.9	47174.4	10826.5	73130	88109	14979	-	-	17653.7	21269.7	3615.96
Mito rRF	1604	3019	1415	-	-	499.127	939.442	440.315	1198	2010	812	-	-	289.199	485.218	196.018
snoRF	73889	90803	16914	-	-	22992.5	28255.8	5263.24	33311	41212	7901	-	-	8041.34	9948.65	1907.32
snRF	47782	59381	11599	-	-	14868.6	18478	3609.34	25222	30343	5121	-	-	6088.64	7324.86	1236.22
Total mapped reads		3213610								4142470

## Sheet: Figure 2d-e
Figure 2d-e
		DESeq2 stats						Replicate 1		Replicate 2
Type	Name	baseMean	log2FoldChange (m1A RIP/Input)	lfcSE	stat	pvalue	padj	HEK293T Input	HEK293T m1A RIP	HEK293T Input	HEK293T m1A RIP
1.tRF3	Ala AGC tiR3	64.883	8.22933	1.64087	5.01524	5.3e-07	1.42e-06	0.492741	154.279	0	104.76
1.tRF3	Ala AGC tRF3	36.0661	1.18931	1.16743	1.01874	0.308326	0.385188	26.608	56.1015	17.1113	44.4436
1.tRF3	Ala AGC tRF3CCA	951.978	1.42209	0.53668	2.64978	0.00805432	0.0140838	619.376	1716.94	414.473	1057.12
1.tRF3	Ala CGC tiR3	15.4666	7.44682	2.89843	2.56926	0.0101916	0.0176729	0	55.5171	0	6.34909
1.tRF3	Ala CGC tRF3	88.4162	3.50886	0.928718	3.77817	0.000157985	0.000324258	18.2314	195.771	9.50626	130.156
1.tRF3	Ala CGC tRF3CCA	358.518	1.35808	0.597614	2.2725	0.0230562	0.0377832	234.545	636.986	167.31	395.231
1.tRF3	Ala TGC tiR3	31.6221	8.47747	2.40937	3.51855	0.000433913	0.000854182	0	112.203	0	14.2855
1.tRF3	Ala TGC tRF3	137.441	3.13767	0.796263	3.9405	8.13e-05	0.000171967	35.9701	291.611	19.0125	203.171
1.tRF3	Ala TGC tRF3CCA	911.095	1.69903	0.535288	3.17405	0.00150329	0.00281754	503.581	1737.98	353.633	1049.19
1.tRF3	Arg ACG tRF3	352.751	6.94711	0.980238	7.08716	1.37e-12	8.4e-12	9.36208	873.08	0	528.562
1.tRF3	Arg ACG tRF3CCA	2097.94	7.45702	0.810424	9.20138	3.53e-20	5.82e-19	38.9266	5185.3	5.70376	3161.85
1.tRF3	Arg CCG tiR3	67.1944	7.21128	1.47209	4.89866	9.65e-07	2.53e-06	0.492741	164.798	1.90125	101.585
1.tRF3	Arg CCT tiR3	189.675	7.76698	1.08076	7.18657	6.64e-13	4.33e-12	2.46371	454.656	0	301.582
1.tRF3	Arg TCG tiR3	22.1896	6.69	2.06878	3.23379	0.00122158	0.0023173	0.492741	54.9327	0	33.3327
1.tRF3	Arg TCG tRF3CCA	187	7.31119	1.04581	6.9909	2.73e-12	1.55e-11	3.44919	442.968	0	301.582
1.tRF3	Arg TCT tRF3CCA	212.746	8.22079	1.1004	7.47073	7.98e-14	6.01e-13	1.97096	512.511	0	336.502
1.tRF3	Asn GTT tiR3	71.6928	-1.45078	0.872729	-1.66235	0.0964434	0.14139	116.78	40.323	93.1614	36.5073
1.tRF3	Asp GTC tiR3	1236.42	-8.75169	0.761837	-11.4876	1.52e-30	9.53e-29	2631.73	2.33756	2300.52	11.1109
1.tRF3	Asp GTC tRF3	77.5477	-9.77598	1.8	-5.43109	5.6e-08	1.67e-07	182.807	0	127.384	0
1.tRF3	Cys GCA tRF3	13.0617	0.883537	1.84499	0.478884	0.632021	0.686884	14.2895	19.8693	3.80251	14.2855
1.tRF3	Cys GCA tRF3CCA	242.776	2.81174	0.627344	4.48197	7.4e-06	1.75e-05	65.5346	510.758	55.1363	339.676
1.tRF3	Gln CTG tiR3	343.722	7.82692	0.918611	8.52038	1.59e-17	1.99e-16	4.43467	789.512	0	580.942
1.tRF3	Gln CTG tRF3	1952.37	3.10058	0.49937	6.20899	5.33e-10	2.01e-09	451.351	4415.66	363.139	2579.32
1.tRF3	Gln CTG tRF3CCA	29939.4	3.48466	0.460387	7.56898	3.76e-14	3.02e-13	5551.22	67646.8	4268.31	42291.3
1.tRF3	Gln TTG tRF3	170.243	5.07587	0.797638	6.36363	1.97e-10	8.06e-10	11.333	409.658	7.60501	252.376
1.tRF3	Gln TTG tRF3CCA	4303.86	3.95491	0.494906	7.99124	1.34e-15	1.35e-14	609.521	10098.3	431.584	6076.08
1.tRF3	Glu CTC tiR3	541.865	-2.02058	0.547466	-3.69078	0.000223567	0.000454393	952.961	267.067	787.119	160.315
1.tRF3	Glu CTC tRF3	110.18	7.69539	1.30507	5.89652	3.71e-09	1.26e-08	1.47822	269.404	0	169.838
1.tRF3	Arg TCT tiR3	4.71847	5.72787	4.05695	1.41187	0.157989	0.213149	0	9.35025	0	9.52364
1.tRF3	Glu TTC tiR3	430.97	-2.54921	0.564589	-4.51516	6.33e-06	1.51e-05	783.458	156.617	690.155	93.6491
1.tRF3	Glu TTC tRF3	32.0343	5.26235	1.50437	3.49804	0.000468699	0.000916893	1.47822	77.1396	1.90125	47.6182
1.tRF3	Gly CCC tiR3	604.372	8.04044	0.719345	11.1774	5.26e-29	2.35e-27	4.92741	1440.52	3.80251	968.236
1.tRF3	Gly CCC tRF3	147.882	6.23053	0.924998	6.73572	1.63e-11	7.98e-11	3.94193	371.088	3.80251	212.695
1.tRF3	Gly CCC tRF3CCA	45.6791	2.48405	1.23934	2.00433	0.0450343	0.0708328	21.1879	92.3338	5.70376	63.4909
1.tRF3	Gly GCC tiR3	1622.77	3.93739	0.495508	7.94617	1.92e-15	1.91e-14	236.023	3614.46	159.705	2480.91
1.tRF3	Gly GCC tRF3	260.12	4.80561	0.765776	6.27548	3.49e-10	1.37e-09	24.6371	609.52	9.50626	396.818
1.tRF3	Gly GCC tRF3CCA	2641.37	5.53286	0.597778	9.25571	2.13e-20	3.75e-19	150.286	6570.31	70.3464	3774.53
1.tRF3	Gly TCC tiR3	220.379	-11.2815	1.61026	-7.00601	2.45e-12	1.41e-11	478.452	0	403.066	0
1.tRF3	Gly TCC tRF3CCA	735.58	6.75445	0.903344	7.47716	7.59e-14	5.8e-13	22.6661	1843.17	1.90125	1074.58
1.tRF3	His GTG tiR3	188.496	8.9675	1.27286	7.04518	1.85e-12	1.08e-11	0.985482	426.021	0	326.978
1.tRF3	Ile AAT tiR3	150.845	7.74789	1.17425	6.59817	4.16e-11	1.86e-10	1.97096	372.841	0	228.567
1.tRF3	Ile AAT tRF3CCA	565.019	6.91378	0.747091	9.25426	2.16e-20	3.75e-19	12.8113	1399.03	3.80251	844.429
1.tRF3	iMet CAT tiR3	22.4866	-6.3265	2.15568	-2.93481	0.00333752	0.00618133	38.9266	0	49.4326	1.58727
1.tRF3	iMet CAT tRF3	1033.88	7.07632	0.726992	9.7337	2.17e-22	4.37e-21	22.1734	2569.57	5.70376	1538.07
1.tRF3	iMet CAT tRF3CCA	8937.01	5.23745	0.521892	10.0355	1.06e-23	2.47e-22	567.145	22100.5	353.633	12726.8
1.tRF3	Leu AAG tiR3	63.6925	8.2031	1.64992	4.97182	6.63e-07	1.74e-06	0.492741	154.279	0	99.9982
1.tRF3	Leu AAG tRF3	77.7947	4.2539	0.983592	4.32486	1.53e-05	3.46e-05	7.88386	189.343	7.60501	106.347
1.tRF3	Leu AAG tRF3CCA	638.34	5.57011	0.620775	8.97284	2.89e-19	4.21e-18	32.0282	1573.76	19.0125	928.555
1.tRF3	Leu CAA tiR3	128.7	8.43381	1.35577	6.22069	4.95e-10	1.89e-09	0.985482	313.818	0	199.996
1.tRF3	Leu CAA tRF3	5688.66	3.85261	0.494671	7.78823	6.8e-15	5.91e-14	848.008	13467.3	623.611	7815.73
1.tRF3	Leu CAA tRF3CCA	38109.8	3.88767	0.497728	7.81083	5.68e-15	5.01e-14	5603.45	91529.6	4042.06	51264.1
1.tRF3	Leu CAG tRF3	3968.57	3.51739	0.51015	6.89482	5.39e-12	2.89e-11	750.445	9283.63	522.845	5317.36
1.tRF3	Leu CAG tRF3CCA	23259.2	4.33291	0.503902	8.59871	8.06e-18	1.03e-16	2577.04	56958.2	1819.5	31682
1.tRF3	Leu TAA tiR3	30.327	-8.41853	2.16872	-3.8818	0.000103685	0.000217079	56.6652	0	64.6426	0
1.tRF3	Leu TAA tRF3	23.0087	-6.70263	2.08867	-3.20904	0.00133179	0.00251872	59.1289	0.584391	32.3213	0
1.tRF3	Leu TAA tRF3CCA	190.33	-0.417133	0.733167	-0.568947	0.569392	0.626431	260.66	216.225	174.915	109.522
1.tRF3	Leu TAG tiR3	151.442	-2.59425	0.707259	-3.66803	0.000244427	0.000493586	267.558	52.0108	252.867	33.3327
1.tRF3	Leu TAG tRF3	21.8254	4.68372	1.67574	2.79501	0.00518973	0.00933556	1.47822	53.764	1.90125	30.1582
1.tRF3	Leu TAG tRF3CCA	179.558	5.87176	0.858458	6.83988	7.93e-12	4.1e-11	7.39112	443.553	3.80251	263.487
1.tRF3	Lys CTT tiR3	88.6648	-1.51699	0.872605	-1.73846	0.0821291	0.122704	147.33	59.6079	115.976	31.7455
1.tRF3	Lys CTT tRF3	32.3799	8.5085	2.14437	3.96783	7.25e-05	0.000154435	0	77.1396	0	52.38
1.tRF3	Lys CTT tRF3CCA	132.893	5.78995	0.951924	6.08236	1.18e-09	4.24e-09	6.40563	296.286	1.90125	226.98
1.tRF3	Lys TTT tiR3	64.9213	7.47709	1.53174	4.88143	1.05e-06	2.72e-06	0.985482	161.876	0	96.8236
1.tRF3	Met CAT tiR3	667.619	8.18583	0.731635	11.1884	4.65e-29	2.24e-27	4.92741	1653.83	3.80251	1007.92
1.tRF3	Phe GAA tiR3	119.906	7.58371	1.20683	6.284	3.3e-10	1.31e-09	0.985482	291.027	1.90125	185.711
1.tRF3	Phe GAA tRF3	155.759	5.76397	0.901603	6.39302	1.63e-10	6.74e-10	4.43467	401.477	7.60501	209.52
1.tRF3	Phe GAA tRF3CCA	1266.66	7.12455	0.643986	11.0632	1.89e-28	6.97e-27	24.1443	3094.93	9.50626	1938.06
1.tRF3	Pro AGG tRF3	123.081	4.23015	0.881726	4.79758	1.61e-06	4.04e-06	14.7822	310.896	9.50626	157.14
1.tRF3	Pro AGG tRF3CCA	3069.88	6.29801	0.621204	10.1384	3.73e-24	9.34e-23	107.418	7626.89	43.7288	4501.51
1.tRF3	Pro CGG tRF3	54.4911	4.2895	1.1663	3.67787	0.000235192	0.000476472	6.40563	137.916	3.80251	69.84
1.tRF3	Pro CGG tRF3CCA	1364.06	6.2777	0.64545	9.72608	2.33e-22	4.57e-21	47.7959	3389.47	19.0125	1999.96
1.tRF3	Pro TGG tRF3	95.774	4.22788	0.949511	4.4527	8.48e-06	2e-05	11.333	241.938	7.60501	122.22
1.tRF3	Pro TGG tRF3CCA	2387.65	6.29191	0.623346	10.0938	5.89e-24	1.42e-22	83.2733	5931.57	34.2225	3501.52
1.tRF3	SeC TCA tRF3	67.4618	-6.88369	1.40652	-4.89413	9.87e-07	2.56e-06	148.315	1.75317	119.779	0
1.tRF3	SeC TCA tRF3CCA	31.065	8.44839	2.16261	3.90657	9.36e-05	0.000196658	0	71.8801	0	52.38
1.tRF3	Ser AGA tiR3	390.258	4.44102	0.629293	7.05716	1.7e-12	1e-11	42.3757	892.365	24.7163	601.576
1.tRF3	Gly TCC tRF3	6.41277	2.36767	2.97753	0.795178	0.42651	0.505673	3.94193	16.9473	0	4.76182
1.tRF3	Ser AGA tRF3	79.4037	4.32923	0.989529	4.37504	1.21e-05	2.79e-05	8.86934	188.758	5.70376	114.284
1.tRF3	Ser AGA tRF3CCA	1560.53	3.38963	0.496378	6.82872	8.57e-12	4.4e-11	297.616	3554.85	245.262	2144.41
1.tRF3	Ser CGA tiR3	50.0972	6.75427	1.54817	4.36275	1.28e-05	2.95e-05	0.492741	118.631	1.90125	79.3636
1.tRF3	Ser CGA tRF3	56.6197	6.48102	1.73915	3.72655	0.00019412	0.000397121	1.97096	197.524	0	26.9836
1.tRF3	Ser CGA tRF3CCA	1019.12	3.05419	0.573359	5.32683	9.99e-08	2.88e-07	263.617	2373.21	173.014	1266.64
1.tRF3	Ser GCT tiR3	12.6905	-7.16184	2.83079	-2.52998	0.0114069	0.0196173	24.1443	0	26.6175	0
1.tRF3	Ser GCT tRF3	242.129	6.45176	0.813575	7.93013	2.19e-15	2.11e-14	6.40563	599.585	3.80251	358.724
1.tRF3	Ser GCT tRF3CCA	874.127	2.59172	0.535379	4.84091	1.29e-06	3.26e-06	287.268	1874.73	209.138	1125.38
1.tRF3	Ser TGA tiR3	253.793	3.82537	0.674541	5.67107	1.42e-08	4.46e-08	40.8975	568.612	24.7163	380.945
1.tRF3	Ser TGA tRF3	297.545	5.80518	0.714802	8.12138	4.61e-16	4.97e-15	12.3185	714.71	7.60501	455.547
1.tRF3	Ser TGA tRF3CCA	6824.5	2.89362	0.474694	6.09576	1.09e-09	3.92e-09	1818.21	15023.5	1418.33	9037.93
1.tRF3	Thr AGT tiR3	174.391	-0.419586	0.70851	-0.592209	0.553711	0.611328	222.719	191.68	176.817	106.347
1.tRF3	Thr AGT tRF3	19.3735	7.76781	2.48119	3.13068	0.00174403	0.00325898	0	47.3357	0	30.1582
1.tRF3	Thr AGT tRF3CCA	750.496	7.25312	0.616098	11.7727	5.4e-32	5.63e-30	8.86934	1775.38	11.4075	1206.33
1.tRF3	Thr CGT tiR3	33.4861	-6.97051	1.95529	-3.56496	0.000363918	0.000718652	73.4184	0	58.9388	1.58727
1.tRF3	Thr TGT tRF3	1384.09	2.51304	0.513117	4.8976	9.7e-07	2.53e-06	479.93	2926.63	344.127	1785.68
1.tRF3	Thr TGT tRF3CCA	6536.61	7.29774	0.765163	9.5375	1.46e-21	2.78e-20	133.533	16502	28.5188	9482.37
1.tRF3	Trp CCA tRF3	1955.44	3.88709	0.479348	8.10912	5.1e-16	5.41e-15	257.211	4545.98	237.657	2780.9
1.tRF3	Trp CCA tRF3CCA	6250.9	4.87979	0.496689	9.82464	8.82e-23	1.84e-21	482.886	15146.2	336.522	9037.93
1.tRF3	Tyr GTA tiR3	125.398	7.65197	1.18913	6.43494	1.24e-10	5.19e-10	0.985482	293.949	1.90125	204.758
1.tRF3	Tyr GTA tRF3	3319.48	-2.28429	0.520655	-4.38734	1.15e-05	2.66e-05	6245.99	1482.02	4772.14	777.764
1.tRF3	Tyr GTA tRF3CCA	3827.45	0.869293	0.488773	1.77852	0.0753183	0.113887	3151.08	6148.38	2264.39	3745.96
1.tRF3	Val AAC tiR3	389.548	-3.00248	0.584863	-5.13364	2.84e-07	7.8e-07	755.372	108.112	631.216	63.4909
1.tRF3	Val AAC tRF3	1603.34	2.44241	0.512257	4.76794	1.86e-06	4.64e-06	578.971	3389.47	416.374	2028.53
1.tRF3	Val AAC tRF3CCA	6314.24	5.82457	0.531721	10.9542	6.35e-28	2.21e-26	271.993	15713.7	163.508	9107.77
1.tRF3	Val CAC tiR3	545.745	-1.59907	0.641316	-2.49342	0.012652	0.0214638	885.949	381.607	756.699	158.727
1.tRF3	Val CAC tRF3	1706.46	1.44006	0.495137	2.90841	0.00363269	0.00666881	1037.22	3102.53	800.427	1885.68
1.tRF3	Val CAC tRF3CCA	6979.02	5.83871	0.534588	10.9219	9.06e-28	2.99e-26	300.079	17366.3	176.817	10072.8
1.tRF3	Val TAC tiR3	78.7297	-9.79554	1.78131	-5.49907	3.82e-08	1.16e-07	155.213	0	159.705	0
1.tRF3	Val TAC tRF3	494.96	6.48103	0.890091	7.28131	3.31e-13	2.3e-12	17.7387	1234.82	1.90125	725.384
1.tRF3	Val TAC tRF3CCA	914.743	5.99431	0.902143	6.64452	3.04e-11	1.41e-10	48.2886	2306.59	5.70376	1298.39
2.tRF5	Ala AGC tRF5	1016.22	1.42868	0.54521	2.62043	0.00878188	0.0152707	644.013	1896.35	456.301	1068.23
2.tRF5	Ala CGC tiR5	87.4244	2.66032	0.956389	2.78163	0.00540871	0.00967387	30.0572	205.706	17.1113	96.8236
2.tRF5	Ala CGC tRF5	2430.04	2.75987	0.527524	5.23174	1.68e-07	4.67e-07	746.996	5417.3	501.931	3053.91
2.tRF5	Ala TGC tiR5	75.0733	9.72143	1.80781	5.37746	7.55e-08	2.22e-07	0	176.486	0	123.807
2.tRF5	Ala TGC tRF5	3300.92	2.78167	0.522196	5.32687	9.99e-08	2.88e-07	1001.74	7375.01	673.043	4153.89
2.tRF5	Arg ACG tRF5	96.874	-10.0964	1.73902	-5.80579	6.41e-09	2.12e-08	218.284	0	169.211	0
2.tRF5	Arg CCG tiR5	137.013	6.57529	1.13332	5.80178	6.56e-09	2.14e-08	4.43467	343.622	0	199.996
2.tRF5	Arg CCG tRF5	81.8953	8.56488	1.60022	5.35232	8.68e-08	2.54e-07	0.492741	208.043	0	119.045
2.tRF5	Arg TCG tRF5	27.3061	8.26335	2.25647	3.66207	0.000250183	0.000503583	0	69.5425	0	39.6818
2.tRF5	Arg TCT tRF5	132.347	3.69808	0.834841	4.42969	9.44e-06	2.21e-05	23.6516	311.48	13.3088	180.949
2.tRF5	Asn GTT tiR5	461.035	-0.723849	0.540348	-1.3396	0.180376	0.241272	639.578	417.255	509.536	277.773
2.tRF5	Asp GTC tiR5	4339.46	7.34296	0.659066	11.1415	7.88e-29	3.29e-27	78.3458	10512	24.7163	6742.73
2.tRF5	Asp GTC tRF5	890.358	2.7531	0.517444	5.32058	1.03e-07	2.97e-07	250.313	1933.75	209.138	1168.23
2.tRF5	Cys GCA tiR5	18.5402	1.69182	1.52843	1.1069	0.268336	0.342812	9.85482	34.4791	7.60501	22.2218
2.tRF5	Cys GCA tRF5	39.328	4.47013	1.3457	3.3218	0.000894388	0.00172805	4.43467	97.0089	1.90125	53.9673
2.tRF5	Gln CTG tiR5	1333.7	-0.685266	0.450595	-1.5208	0.128309	0.181723	1755.64	1195.66	1534.31	849.191
2.tRF5	Gln CTG tRF5	339.873	-0.811719	0.553912	-1.46543	0.142804	0.198656	480.423	285.183	385.954	207.933
2.tRF5	Gln TTG tiR5	26.7755	-2.42994	1.31418	-1.84902	0.0644556	0.0986533	42.8685	8.76586	47.5313	7.93636
2.tRF5	Glu CTC tiR5	2321.46	-0.660306	0.463014	-1.4261	0.153839	0.211191	2889.93	2219.52	2798.64	1377.75
2.tRF5	Glu CTC tRF5	1262.65	-2.8914	0.528569	-5.47024	4.49e-08	1.35e-07	2594.77	379.27	1857.52	219.044
2.tRF5	Glu TTC tiR5	693.281	-1.27896	0.498541	-2.56541	0.0103054	0.0178209	1089.94	476.863	874.576	331.74
2.tRF5	Glu TTC tRF5	1198.59	-4.44352	0.52382	-8.48291	2.2e-17	2.7e-16	2585.41	132.657	2000.12	76.1891
2.tRF5	Gly CCC tiR5	3912.48	0.912249	0.436757	2.08869	0.0367358	0.0586648	2947.08	6059.55	2483.04	4160.24
2.tRF5	Gly CCC tRF5	2165.66	0.0644562	0.475578	0.135532	0.892191	0.912601	2371.56	2710.4	1863.23	1717.43
2.tRF5	Gly GCC tiR5	13260.4	1.76827	0.435411	4.06116	4.88e-05	0.000105044	6504.18	24678.2	5532.65	16326.7
2.tRF5	Gly GCC tRF5	10315.8	1.57611	0.451853	3.4881	0.000486469	0.000945744	5738.96	18859.5	4623.85	12041.1
2.tRF5	Gly TCC tiR5	418.6	0.163502	0.545116	0.299939	0.764223	0.80404	393.207	539.393	397.362	344.438
2.tRF5	Gly TCC tRF5	226.845	-0.0567759	0.699721	-0.0811408	0.93533	0.950514	267.066	296.871	195.829	147.616
2.tRF5	His GTG tiR5	35.2694	-0.913101	1.18267	-0.77207	0.440073	0.516811	54.2015	29.8039	38.0251	19.0473
2.tRF5	His GTG tRF5	281.635	-10.2864	1.43543	-7.16604	7.72e-13	4.98e-12	616.419	0.584391	509.536	0
2.tRF5	iMet CAT tiR5	289.141	-1.57385	0.546022	-2.8824	0.00394661	0.00718191	457.264	157.201	408.769	133.331
2.tRF5	Leu AAG tRF5	413.044	6.5923	0.692897	9.51411	1.83e-21	3.37e-20	7.88386	1022.1	9.50626	612.687
2.tRF5	Leu CAA tiR5	219.05	8.09827	1.02072	7.93388	2.12e-15	2.08e-14	1.47822	512.511	1.90125	360.311
2.tRF5	Leu CAA tRF5	134.356	7.75526	1.17262	6.61362	3.75e-11	1.69e-10	0.985482	309.143	1.90125	225.393
2.tRF5	Leu CAG tiR5	400.434	0.551598	0.521973	1.05676	0.290623	0.36828	338.02	548.743	311.805	403.167
2.tRF5	Leu CAG tRF5	119.776	5.48329	0.995106	5.51026	3.58e-08	1.09e-07	7.39112	279.339	1.90125	190.473
2.tRF5	Leu TAA tiR5	69.8032	6.69125	1.37435	4.86866	1.12e-06	2.88e-06	1.97096	167.72	0	109.522
2.tRF5	Leu TAA tRF5	13.9245	7.29175	2.76209	2.63994	0.00829208	0.0144592	0	35.0635	0	20.6345
2.tRF5	Leu TAG tiR5	243.506	7.52388	0.915253	8.22055	2.03e-16	2.26e-15	2.95645	602.507	1.90125	366.66
2.tRF5	Leu TAG tRF5	51.9105	6.3271	1.41458	4.47279	7.72e-06	1.82e-05	0.985482	128.566	1.90125	76.1891
2.tRF5	Lys CTT tiR5	3901.73	2.75509	0.457811	6.01797	1.77e-09	6.11e-09	1096.35	8305.36	916.404	5288.79
2.tRF5	Lys CTT tRF5	1915.31	-0.318628	0.479159	-0.664974	0.506067	0.56978	2432.66	2064.65	1819.5	1344.42
2.tRF5	Lys TTT tiR5	748.965	0.151412	0.50918	0.297365	0.766188	0.804754	777.053	961.907	642.623	614.275
2.tRF5	Lys TTT tRF5	2392.29	1.77875	0.468805	3.79421	0.000148113	0.000304995	1215.59	4485.2	943.021	2925.34
2.tRF5	Met CAT tiR5	704.537	3.91822	0.513442	7.63128	2.32e-14	1.94e-13	89.1861	1594.22	85.5564	1049.19
2.tRF5	Met CAT tRF5	36.8656	8.69735	2.13322	4.07711	4.56e-05	9.84e-05	0	104.606	0	42.8564
2.tRF5	Phe GAA tiR5	600.623	7.69124	0.76834	10.0102	1.37e-23	3.07e-22	7.88386	1460.98	1.90125	931.729
2.tRF5	Phe GAA tRF5	1243.76	5.11436	0.555046	9.2143	3.13e-20	5.3e-19	82.7805	3065.71	55.1363	1771.4
2.tRF5	Pro AGG tiR5	1672.74	-0.977996	0.492523	-1.98569	0.0470682	0.0738463	2482.43	1401.37	1956.39	850.778
2.tRF5	Pro AGG tRF5	199.609	-1.92406	0.720437	-2.67068	0.0075697	0.0132735	355.266	111.619	277.583	53.9673
2.tRF5	Pro CGG tiR5	832.158	-0.544286	0.507047	-1.07344	0.283073	0.36017	1106.2	823.407	868.873	530.149
2.tRF5	Pro CGG tRF5	88.6852	-1.92157	0.895919	-2.1448	0.0319686	0.0514457	157.677	49.6732	123.581	23.8091
2.tRF5	Pro TGG tiR5	1137.88	-1.39374	0.501694	-2.77806	0.00546847	0.00975289	1820.68	778.993	1477.27	474.595
2.tRF5	Pro TGG tRF5	132.911	-1.93027	0.804355	-2.39977	0.0164054	0.0273861	237.501	74.802	184.422	34.92
2.tRF5	SeC TCA tiR5	138.475	2.01429	0.794972	2.53379	0.0112836	0.0194587	70.9547	273.495	38.0251	171.425
2.tRF5	SeC TCA tRF5	215.078	-11.2472	1.62604	-6.91695	4.61e-12	2.56e-11	510.48	0	349.831	0
2.tRF5	Ser AGA tiR5	167.573	9.59319	1.47173	6.51831	7.11e-11	3.03e-10	0.492741	419.008	0	250.789
2.tRF5	Ser AGA tRF5	217.705	-6.95647	0.915594	-7.59777	3.01e-14	2.48e-13	471.061	1.75317	391.658	6.34909
2.tRF5	Ser CGA tiR5	115.713	-3.83106	0.835323	-4.58632	4.51e-06	1.09e-05	256.225	18.7005	176.817	11.1109
2.tRF5	Ser GCT tiR5	179.018	-10.9816	1.63203	-6.72877	1.71e-11	8.3e-11	383.353	0	332.719	0
2.tRF5	Ser GCT tRF5	256.209	0.557817	0.653165	0.854021	0.393093	0.471411	248.834	380.438	165.409	230.155
2.tRF5	Ser TGA tRF5	72.1603	-7.28536	1.4163	-5.14395	2.69e-07	7.42e-07	157.184	0.584391	129.285	1.58727
2.tRF5	Trp CCA tiR5	344.008	1.33116	0.577983	2.30311	0.0212725	0.0349517	214.342	600.754	176.817	384.12
2.tRF5	Tyr GTA tiR5	67.7003	8.29105	1.63828	5.06084	4.17e-07	1.13e-06	0.492741	167.136	0	103.173
2.tRF5	Tyr GTA tRF5	1448.48	2.54121	0.457769	5.55129	2.84e-08	8.79e-08	470.075	2880.46	378.349	2065.04
2.tRF5	Val AAC tiR5	261.031	-0.0296162	0.58814	-0.0503557	0.959839	0.967567	291.703	299.208	235.755	217.456
2.tRF5	Val AAC tRF5	1445.18	0.0159703	0.473454	0.0337316	0.973091	0.97621	1549.67	1767.78	1325.17	1138.07
2.tRF5	Val CAC tiR5	659.218	1.25165	0.502606	2.49031	0.0127631	0.0215356	429.67	1098.65	349.831	758.716
2.tRF5	Val CAC tRF5	1524.37	-0.788399	0.475894	-1.65667	0.0975866	0.142732	2075.43	1369.81	1787.18	865.064
2.tRF5	Val TAC tRF5	36.1732	-0.789801	1.14205	-0.691562	0.489213	0.555872	51.7378	29.2195	39.9263	23.8091
2.tRF5	Val TAC tiR5	8.62416	-6.60846	3.25679	-2.02913	0.0424447	0.066928	21.1879	0	13.3088	0
3.tRF1	Ala CGC tRF1	864.52	-1.61011	0.568101	-2.8342	0.00459405	0.00828783	1501.38	561.6	1104.63	290.471
3.tRF1	Arg ACG tRF1	23.4021	-4.57503	2.43396	-1.87967	0.0601537	0.0927493	88.2007	3.50635	1.90125	0
3.tRF1	Arg CCT tRF1	2822.01	-6.15334	0.48985	-12.5617	3.43e-36	7.16e-34	6556.91	92.9182	4576.32	61.9036
3.tRF1	Arg TCG tRF1	179.482	-7.55547	1.06932	-7.06568	1.6e-12	9.71e-12	407.004	2.92195	308.003	0
3.tRF1	Asn GTT tRF1	91.7687	-10.019	1.7608	-5.69	1.27e-08	4.02e-08	218.777	0	148.298	0
3.tRF1	Asp GTC tRF1	115.758	-7.62731	1.25686	-6.06854	1.29e-09	4.54e-09	261.646	1.75317	199.632	0
3.tRF1	Cys GCA tRF1	627.803	-1.06582	0.609384	-1.74902	0.0802883	0.120529	1110.15	503.745	589.388	307.931
3.tRF1	Gln TTG tRF1	156.099	-8.43919	1.27031	-6.6434	3.07e-11	1.41e-10	337.035	0.584391	285.188	1.58727
3.tRF1	Glu CTC tRF1	146.983	4.1423	0.93892	4.41177	1.03e-05	2.39e-05	24.1443	323.168	5.70376	234.916
3.tRF1	Gly GCC tRF1	32.1353	-3.00813	1.80404	-1.66744	0.0954276	0.140559	110.374	6.4283	3.80251	7.93636
3.tRF1	Gly TCC tRF1	288.931	-0.601979	0.9275	-0.649034	0.516316	0.578279	576.507	303.883	119.779	155.553
3.tRF1	His GTG tRF1	113.056	-5.10908	0.881165	-5.7981	6.71e-09	2.18e-08	250.805	5.25952	188.224	7.93636
3.tRF1	Ile AAT tRF1	2839.53	-0.801527	0.497081	-1.61247	0.10686	0.15378	4238.56	2573.66	2979.26	1566.64
3.tRF1	iMet CAT tRF1	81.7269	5.39449	1.28891	4.18533	2.85e-05	6.25e-05	6.40563	188.758	0	131.744
3.tRF1	Leu AAG tRF1	1287.29	3.8569	0.558695	6.90341	5.08e-12	2.79e-11	215.821	2871.7	114.075	1947.58
3.tRF1	Leu CAG tRF1	39.8297	-8.8153	2.0446	-4.31152	1.62e-05	3.65e-05	96.5773	0	62.7413	0
3.tRF1	Leu TAG tRF1	899.458	-8.47655	0.762816	-11.1122	1.09e-28	4.28e-27	1981.31	2.33756	1604.66	9.52364
3.tRF1	Lys CTT tRF1	122.795	-5.15112	0.859598	-5.99247	2.07e-09	7.11e-09	285.79	7.01269	192.027	6.34909
3.tRF1	Lys TTT tRF1	505.244	7.06058	0.96672	7.30364	2.8e-13	1.99e-12	12.8113	1216.12	0	792.049
3.tRF1	Pro TGG tRF1	23812.9	-5.08555	0.449659	-11.3098	1.17e-29	6.12e-28	51994	1651.49	40534.7	1071.41
3.tRF1	Ser CGA tRF1	41.752	2.38087	1.4915	1.59629	0.110424	0.158182	24.1443	80.6459	1.90125	60.3164
3.tRF1	Ser GCT tRF1	168.893	-5.88396	0.8373	-7.0273	2.11e-12	1.22e-11	376.454	4.09074	287.089	7.93636
3.tRF1	Ser TGA tRF1	52461.6	-3.56523	0.39839	-8.94909	3.58e-19	4.88e-18	103591	9316.94	89910.2	7028.44
3.tRF1	Thr AGT tRF1	361.512	-1.24334	0.56388	-2.20497	0.0274561	0.0447591	555.319	258.885	462.004	169.838
3.tRF1	Thr CGT tRF1	868.063	5.23474	0.960764	5.44852	5.08e-08	1.52e-07	79.8241	2099.13	7.60501	1285.69
3.tRF1	Thr TGT tRF1	59.9526	-3.36957	1.54802	-2.17669	0.0295037	0.0477243	207.444	14.6098	11.4075	6.34909
3.tRF1	Trp CCA tRF1	600.183	2.43701	0.564459	4.31743	1.58e-05	3.57e-05	211.879	1289.17	161.606	738.082
3.tRF1	Tyr GTA tRF1	182.648	-6.97273	1.04449	-6.67573	2.46e-11	1.15e-10	419.815	4.67513	306.102	0
3.tRF1	Val AAC tRF1	109.895	-6.85572	1.10885	-6.18271	6.3e-10	2.36e-09	224.197	1.16878	211.039	3.17455
3.tRF1	Val CAC tRF1	17.0423	-3.68967	2.57143	-1.43487	0.151325	0.208196	61.5926	4.67513	1.90125	0
3.tRF1	Val TAC tRF1	1653.07	1.04781	0.505781	2.07166	0.0382971	0.0610025	1218.06	2810.92	937.318	1646
4.miR	let-7b-3p	6.18341	-0.677335	4.37144	-0.154946	0.876864	0.898391	0	0	15.21	9.52364
4.miR	let-7f-2-3p	7.12969	-1.24562	2.75197	-0.452629	0.650816	0.702854	0.985482	0.584391	19.0125	7.93636
4.miR	miR-106b-5p	7.52862	-1.52107	3.01312	-0.504815	0.613689	0.669285	8.86934	0	13.3088	7.93636
4.miR	miR-10a-3p	9.11586	-1.46287	2.86234	-0.511074	0.609299	0.66682	26.608	3.50635	0	6.34909
4.miR	miR-1261-5p	8.04762	-1.8589	2.24337	-0.82862	0.40732	0.486607	17.7387	5.25952	7.60501	1.58727
4.miR	miR-1268b-5p	5.40401	-0.389949	2.4442	-0.159541	0.873243	0.896148	8.3766	4.67513	3.80251	4.76182
4.miR	miR-1269b	5.10407	-5.85229	3.95577	-1.47943	0.139025	0.194697	12.8113	0	7.60501	0
4.miR	miR-1271-5p	8.17178	-2.43177	3.0385	-0.80032	0.423525	0.503944	27.5935	3.50635	0	1.58727
4.miR	miR-1301-3p	4.57431	-3.11902	3.27691	-0.951817	0.34119	0.418418	10.8403	1.75317	5.70376	0
4.miR	miR-1303-3p	6.60521	-4.90612	2.99448	-1.63839	0.101341	0.147192	18.2314	0.584391	7.60501	0
4.miR	miR-134-5p	8.63848	-1.75951	4.01675	-0.438044	0.661354	0.712578	0	0	26.6175	7.93636
4.miR	miR-135b-5p	5.51296	-1.32345	3.61452	-0.366148	0.714255	0.757836	0.492741	0	15.21	6.34909
4.miR	miR-136-5p	7.0512	-4.25171	4.20824	-1.01033	0.312338	0.388715	0	0	26.6175	1.58727
4.miR	miR-139-3p	8.95246	-4.63618	3.97017	-1.16775	0.242907	0.313525	0	0	34.2225	1.58727
4.miR	let-7a-1-5p	233.643	7.16822	0.90463	7.92392	2.3e-15	2.18e-14	2.95645	607.182	3.80251	320.629
4.miR	let-7a-2-5p	27119.3	3.95649	0.476006	8.31184	9.42e-17	1.09e-15	3271.8	65597.3	3292.97	36315.2
4.miR	let-7a-3-5p	173.882	7.67299	1.17153	6.54953	5.77e-11	2.51e-10	2.46371	480.369	0	212.695
4.miR	let-7a-3p	12.0834	-1.04354	2.83911	-0.367559	0.713202	0.757836	3.94193	0	28.5188	15.8727
4.miR	let-7a-5p	92582.6	4.23165	0.538461	7.85879	3.88e-15	3.52e-14	11187.2	234966	7527.06	116650
4.miR	miR-148a-5p	7.76188	-2.55105	2.50704	-1.01756	0.308888	0.385188	24.6371	2.92195	1.90125	1.58727
4.miR	let-7b-5p	760.956	1.88929	1.25308	1.50772	0.131627	0.185751	17.2459	1489.03	631.216	906.333
4.miR	miR-149-5p	6.81461	-3.16457	2.40475	-1.31597	0.188186	0.250115	7.39112	1.16878	17.1113	1.58727
4.miR	let-7c-5p	7971.47	2.76297	0.525551	5.25728	1.46e-07	4.1e-07	1715.72	18359.8	2380.37	9429.99
4.miR	let-7d-3p	25.6614	-3.63343	2.46768	-1.47241	0.140911	0.196898	3.44919	0	91.2601	7.93636
4.miR	let-7d-5p	377.638	-1.67129	0.586486	-2.84967	0.00437652	0.00794116	427.207	162.461	722.476	198.409
4.miR	miR-15b-3p	5.77346	-0.828198	2.6456	-0.313048	0.754244	0.794877	8.86934	0.584391	5.70376	7.93636
4.miR	miR-15b-5p	7.34221	-3.29916	2.31541	-1.42487	0.154194	0.211216	13.304	1.16878	13.3088	1.58727
4.miR	let-7e-5p	22982.2	6.09121	0.565044	10.78	4.28e-27	1.34e-25	843.573	60233.2	482.918	30369.3
4.miR	let-7f-1-5p	7971.41	0.56459	0.469993	1.20127	0.229645	0.298873	6970.81	11975.3	5891.98	7047.49
4.miR	let-7f-2-5p	3816.67	-1.12993	0.536445	-2.10633	0.0351758	0.0564617	6218.89	3152.2	4260.71	1634.89
4.miR	let-7f-5p	25036.7	0.824459	0.523129	1.57601	0.115023	0.164338	21035.1	42371.3	15107.4	21632.9
4.miR	let-7g-5p	4580.07	-1.57943	0.486575	-3.24601	0.00117033	0.00223361	8142.05	2816.18	5585.88	1776.16
4.miR	let-7i-5p	2995.26	-2.52736	0.41332	-6.11476	9.67e-10	3.5e-09	4993.44	755.033	5215.14	1017.44
4.miR	miR-181a-3p	5.60889	-1.93362	3.35672	-0.576045	0.564585	0.622236	2.46371	0	15.21	4.76182
4.miR	miR-1-2-3p	29.36	-5.43519	1.95148	-2.78516	0.00535014	0.00959652	59.1289	0	55.1363	3.17455
4.miR	miR-1-3p	201.512	-11.1522	1.61779	-6.89347	5.44e-12	2.89e-11	427.699	0	378.349	0
4.miR	miR-100-5p	455.524	-0.0568743	1.40951	-0.0403504	0.967814	0.972474	11.333	384.529	918.305	507.927
4.miR	miR-101-1-3p	183.895	-11.0197	1.62631	-6.77588	1.24e-11	6.19e-11	370.541	0	365.041	0
4.miR	miR-101-2-3p	3718.79	-9.19429	0.625781	-14.6925	7.2e-49	2.25e-46	7892.73	7.01269	6954.78	20.6345
4.miR	miR-101-2-5p	69.4872	-9.61722	1.82496	-5.26982	1.37e-07	3.85e-07	158.17	0	119.779	0
4.miR	miR-101-3p	1410.92	-10.2124	0.824542	-12.3856	3.13e-35	3.92e-33	3121.02	3.50635	2519.16	0
4.miR	miR-1843-5p	7.9135	-4.56096	3.0579	-1.49153	0.135822	0.191066	3.44919	0	26.6175	1.58727
4.miR	miR-10395-3p	28.6537	5.49857	1.80229	3.05088	0.00228172	0.00423844	1.97096	77.724	0	34.92
4.miR	miR-103a-1-3p	266.456	-4.8132	0.73548	-6.5443	5.98e-11	2.58e-10	580.942	11.1034	446.794	26.9836
4.miR	miR-187-3p	5.10631	-2.51613	3.36727	-0.747232	0.454923	0.53032	3.94193	0	13.3088	3.17455
4.miR	miR-103a-3p	744.854	-5.2824	0.584081	-9.04395	1.51e-19	2.25e-18	1630.97	25.7132	1271.94	50.7927
4.miR	miR-10525-3p	107.582	-8.77812	1.601	-5.48291	4.18e-08	1.27e-07	269.037	0	159.705	1.58727
4.miR	miR-106a-5p	43.5932	-4.22577	1.22339	-3.45415	0.000552035	0.00106989	71.9402	2.92195	93.1614	6.34909
4.miR	miR-106b-3p	174.291	-4.30942	0.990757	-4.34963	1.36e-05	3.1e-05	415.874	27.4664	249.064	4.76182
4.miR	miR-107	40.8741	-7.52062	1.81262	-4.14904	3.34e-05	7.31e-05	90.6644	0.584391	72.2476	0
4.miR	miR-107-3p	15.4159	-2.31974	1.89413	-1.2247	0.220688	0.288414	30.0572	1.16878	20.9138	9.52364
4.miR	miR-10a-5p	108092	-1.18809	0.43352	-2.74056	0.00613346	0.0108769	163775	79352.7	136715	52526
4.miR	miR-10b-3p	143.633	-9.22129	1.51821	-6.07381	1.25e-09	4.42e-09	301.065	0	271.879	1.58727
4.miR	miR-197-3p	5.17499	-1.8468	2.72757	-0.677086	0.498351	0.564137	14.2895	2.92195	1.90125	1.58727
4.miR	miR-10b-5p	17135.3	-1.57137	0.436879	-3.5968	0.000322154	0.000640218	28193.2	10357.2	23092.6	6898.29
4.miR	miR-11399-3p	170.092	-10.9086	1.6487	-6.6165	3.68e-11	1.67e-10	395.178	0	285.188	0
4.miR	miR-1180-3p	171.688	-6.73853	1.06671	-6.31713	2.66e-10	1.06e-09	400.106	5.25952	281.385	0
4.miR	miR-12113-3p	164.72	0.784103	0.730194	1.07383	0.282899	0.36017	101.505	148.435	140.693	268.249
4.miR	miR-12114-5p	143.796	6.38317	1.1096	5.75266	8.79e-09	2.83e-08	5.42015	345.959	0	223.805
4.miR	miR-12125-5p	21.6077	0.546107	1.42363	0.383603	0.701273	0.750422	21.6806	29.2195	13.3088	22.2218
4.miR	miR-12131-3p	20.5906	0.844868	1.41934	0.595253	0.551674	0.611328	14.2895	27.4664	15.21	25.3964
4.miR	miR-12135-3p	26.228	-1.77051	1.55073	-1.14173	0.253566	0.32661	61.5926	5.25952	19.0125	19.0473
4.miR	miR-20b-5p	9.82669	-1.67793	2.82698	-0.59354	0.55282	0.611328	8.86934	0	20.9138	9.52364
4.miR	miR-21-3p	9.59345	-0.258398	3.95011	-0.0654154	0.947843	0.958562	0	0	20.9138	17.46
4.miR	miR-12136	20.8371	-5.28341	1.96804	-2.6846	0.00726157	0.0127689	49.2741	1.75317	32.3213	0
4.miR	miR-210-3p	4.66699	-2.54296	2.6737	-0.951103	0.341552	0.418418	6.40563	1.16878	9.50626	1.58727
4.miR	miR-12136-3p	30.3859	5.27847	1.7158	3.07638	0.00209528	0.0039037	2.46371	73.0489	0	46.0309
4.miR	miR-12136-5p	200.532	5.93799	0.835349	7.10839	1.17e-12	7.39e-12	6.89838	521.277	5.70376	268.249
4.miR	miR-1234-5p	221.012	8.66559	1.18119	7.3363	2.2e-13	1.58e-12	1.47822	554.003	0	328.565
4.miR	miR-124-1-3p	27.808	-4.54361	3.1477	-1.44347	0.148888	0.205747	0	0	106.47	4.76182
4.miR	miR-1246-5p	795.175	6.47212	0.855581	7.56459	3.89e-14	3.08e-13	29.0717	1965.31	3.80251	1182.52
4.miR	miR-1257-5p	205.195	-9.83149	1.46477	-6.71198	1.92e-11	9.18e-11	451.351	0.584391	368.843	0
4.miR	miR-125a-5p	463.3	0.883847	1.01323	0.87231	0.383039	0.46112	63.5636	712.957	589.388	487.293
4.miR	miR-125b-1-3p	38.5264	-0.763782	3.14003	-0.24324	0.807819	0.83448	0	0	96.9639	57.1418
4.miR	miR-125b-2-3p	11.7095	-2.72045	2.8593	-0.95144	0.341381	0.418418	2.46371	0	38.0251	6.34909
4.miR	miR-125b-2-5p	405.712	-0.554571	0.55769	-0.994407	0.320025	0.397491	371.527	348.297	595.092	307.931
4.miR	miR-125b-5p	28.3029	-1.04214	2.27888	-0.457305	0.647452	0.701219	1.97096	0.584391	74.1489	36.5073
4.miR	miR-224-5p	5.19464	-2.52649	3.64979	-0.692231	0.488792	0.555872	0.492741	0	17.1113	3.17455
4.miR	miR-126-3p	495.054	-7.49862	0.762718	-9.83144	8.24e-23	1.78e-21	1060.87	2.92195	906.898	9.52364
4.miR	miR-1260a-5p	425.794	-1.19424	0.622636	-1.91804	0.0551053	0.0855942	733.199	330.181	452.498	187.298
4.miR	miR-1260b-5p	23.2163	2.92407	1.59572	1.83244	0.0668858	0.101627	8.3766	50.842	1.90125	31.7455
4.miR	miR-1268a	23.85	2.45465	1.50972	1.6259	0.103971	0.150662	8.86934	60.1923	5.70376	20.6345
4.miR	miR-24-2-5p	4.88066	-0.0653617	3.72829	-0.0175313	0.986013	0.986013	0.492741	0	9.50626	9.52364
4.miR	miR-127-3p	557.704	-0.0626917	2.39203	-0.0262086	0.979091	0.980657	2.95645	563.937	1136.95	526.975
4.miR	miR-1270-5p	26.1067	0.970374	1.3174	0.736581	0.461377	0.5319	16.2605	26.2976	19.0125	42.8564
4.miR	miR-1272-5p	80.7878	-9.8338	1.77696	-5.53406	3.13e-08	9.6e-08	172.952	0	150.199	0
4.miR	miR-1275-5p	58.8291	5.28644	1.42121	3.71968	0.000199473	0.000406743	4.92741	147.851	0	82.5382
4.miR	miR-1277-5p	15.8759	-7.487	2.63042	-2.84632	0.00442282	0.00800198	34.9846	0	28.5188	0
4.miR	miR-128-1-3p	2216.02	-3.03052	0.623535	-4.86022	1.17e-06	2.98e-06	2861.35	290.442	5034.52	677.765
4.miR	miR-128-2-3p	480.82	-0.919322	1.42599	-0.64469	0.519128	0.580311	13.304	364.66	1245.32	299.995
4.miR	miR-128-3p	7178.9	-2.43446	0.432567	-5.62792	1.82e-08	5.71e-08	9746.91	2086.28	14485.6	2396.78
4.miR	miR-129-1-5p	31.9054	-0.327659	1.92355	-0.170341	0.864742	0.888881	0.985482	24.5444	70.3464	31.7455
4.miR	miR-129-5p	182.777	1.26861	1.31346	0.965853	0.334118	0.411728	8.3766	298.039	207.237	217.456
4.miR	miR-1290-3p	138.657	0.647138	0.726209	0.891118	0.372866	0.451478	124.664	202.199	91.2601	136.505
4.miR	miR-1296-5p	122.7	5.6183	0.912395	6.15776	7.38e-10	2.72e-09	4.43467	293.364	5.70376	187.298
4.miR	miR-28-5p	4.42932	-1.48333	3.53684	-0.419394	0.674928	0.724708	3.44919	0	9.50626	4.76182
4.miR	miR-296-3p	6.50493	-4.16982	2.95027	-1.41337	0.157548	0.213149	17.2459	1.16878	7.60501	0
4.miR	miR-1298-5p	11.8404	-0.550223	1.92888	-0.285255	0.775449	0.809958	5.42015	6.4283	22.815	12.6982
4.miR	miR-29b-1-3p	7.81204	-3.85072	2.38249	-1.61626	0.106038	0.152949	15.7677	0.584391	13.3088	1.58727
4.miR	miR-1299	90.7507	-10.0009	1.74617	-5.72734	1.02e-08	3.28e-08	184.285	0	178.718	0
4.miR	miR-1299-3p	119.171	-6.83367	1.0412	-6.56325	5.26e-11	2.32e-10	250.313	2.33756	222.447	1.58727
4.miR	miR-1304-3p	162.205	-10.8405	1.66195	-6.52276	6.9e-11	2.96e-10	390.251	0	258.57	0
4.miR	miR-1306-3p	182.162	-7.34079	1.05679	-6.94633	3.75e-12	2.1e-11	424.743	3.50635	300.398	0
4.miR	miR-1307-3p	44.6743	-3.09223	1.50021	-2.06119	0.0392847	0.0624168	144.866	12.2722	15.21	6.34909
4.miR	miR-130b-5p	470.902	-7.37069	0.687096	-10.7273	7.58e-27	2.26e-25	1067.77	5.25952	804.23	6.34909
4.miR	miR-30c-2-3p	5.26435	-2.58389	3.28059	-0.787629	0.430914	0.508966	8.3766	0	9.50626	3.17455
4.miR	miR-132-3p	16.866	-4.47638	2.60057	-1.7213	0.0851958	0.126982	3.44919	0	60.8401	3.17455
4.miR	miR-132-5p	26.9206	-4.15435	2.19991	-1.88842	0.0589698	0.0911483	0.985482	1.16878	100.766	4.76182
4.miR	miR-139-5p	58.6336	-2.99902	1.98973	-1.50725	0.131747	0.185751	0.985482	4.09074	207.237	22.2218
4.miR	miR-140-3p	62.0395	-4.3615	1.06562	-4.09292	4.26e-05	9.23e-05	131.562	4.09074	104.569	7.93636
4.miR	miR-143-3p	12.0104	-2.03783	3.10178	-0.656988	0.511188	0.574513	0.492741	0	38.0251	9.52364
4.miR	miR-1469-5p	121.937	3.95958	1.24341	3.18445	0.0014503	0.00272638	2.46371	298.039	28.5188	158.727
4.miR	miR-146a-5p	50.0849	-7.60682	1.78675	-4.25734	2.07e-05	4.58e-05	96.0845	0	102.668	1.58727
4.miR	miR-146b-5p	731.121	-2.75537	0.545402	-5.052	4.37e-07	1.17e-06	1402.34	240.769	1146.46	134.918
4.miR	miR-148a-3p	188537	-7.09497	0.453052	-15.6604	2.82e-55	1.77e-52	408885	3388.3	339788	2085.68
4.miR	miR-148b-3p	3393.89	-5.37532	0.433776	-12.3919	2.89e-35	3.92e-33	7291.58	182.914	5966.13	134.918
4.miR	miR-151a-3p	18246.9	-3.86657	0.43184	-8.95371	3.44e-19	4.78e-18	37610.9	2784.04	30695.7	1896.79
4.miR	miR-151a-5p	385.298	-10.7384	1.4251	-7.53518	4.88e-14	3.82e-13	903.687	0.584391	636.92	0
4.miR	miR-3186-5p	6.67062	-6.23677	3.56837	-1.74779	0.0804996	0.120557	15.275	0	11.4075	0
4.miR	miR-152-3p	172.985	-7.1192	1.00792	-7.06324	1.63e-12	9.75e-12	366.599	1.16878	319.41	4.76182
4.miR	miR-16-1-5p	240.246	-6.41516	0.846118	-7.58187	3.41e-14	2.77e-13	518.856	2.92195	429.683	9.52364
4.miR	miR-16-2-3p	716.776	-7.60227	0.840338	-9.04668	1.47e-19	2.25e-18	1546.22	2.33756	1304.26	14.2855
4.miR	miR-16-5p	163.726	-7.79793	1.1591	-6.72754	1.73e-11	8.31e-11	388.773	0.584391	262.373	3.17455
4.miR	miR-17-5p	659.655	-0.959654	0.582507	-1.64745	0.0994647	0.14514	1030.32	582.638	712.97	312.693
4.miR	miR-181a-2-3p	41.934	-2.21019	2.09934	-1.0528	0.292433	0.369078	46.3177	0	91.2601	30.1582
4.miR	miR-181a-2-5p	93.9222	-3.29948	1.79563	-1.83751	0.0661349	0.100731	7.88386	1.75317	332.719	33.3327
4.miR	miR-181a-5p	18.6516	-2.72553	2.05816	-1.32426	0.185417	0.247486	9.36208	0.584391	55.1363	9.52364
4.miR	miR-181b-1-5p	157.86	-5.13914	1.19962	-4.28399	1.84e-05	4.09e-05	272.486	1.16878	340.324	17.46
4.miR	miR-338-5p	7.315	-4.42803	3.13572	-1.41212	0.157913	0.213149	2.95645	0	24.7163	1.58727
4.miR	miR-339-3p	5.73312	-0.953896	3.27636	-0.291145	0.77094	0.808389	7.39112	0	7.60501	7.93636
4.miR	miR-181b-2-5p	10.6944	-4.87055	2.47389	-1.96878	0.0489782	0.0764597	20.6951	1.16878	20.9138	0
4.miR	miR-181b-5p	39.3479	-3.97239	1.59049	-2.49758	0.0125043	0.0212708	78.8386	0.584391	68.4451	9.52364
4.miR	miR-181d-5p	18.6745	-2.62658	1.95619	-1.34271	0.179367	0.240436	8.86934	1.16878	55.1363	9.52364
4.miR	miR-342-5p	6.82226	-4.28773	3.35376	-1.27848	0.201079	0.265	0.985482	0	24.7163	1.58727
4.miR	miR-182-5p	1794.44	-0.874636	0.467578	-1.87057	0.0614051	0.0944462	2656.37	1497.79	1988.71	1034.9
4.miR	miR-183-5p	3030.5	-0.65342	0.461783	-1.415	0.15707	0.213149	4053.78	2880.46	3357.61	1830.13
4.miR	miR-185-5p	237.098	-6.00522	1.01152	-5.93685	2.91e-09	9.94e-09	491.263	1.75317	441.091	14.2855
4.miR	miR-186-5p	689.677	-7.32873	0.64597	-11.3453	7.83e-30	4.45e-28	1464.43	5.84391	1275.74	12.6982
4.miR	miR-3615-3p	8.66128	-1.85228	2.23474	-0.828857	0.407185	0.486607	23.1588	2.92195	3.80251	4.76182
4.miR	miR-18a-5p	257.816	-11.5078	1.59581	-7.21127	5.54e-13	3.69e-12	559.754	0	471.511	0
4.miR	miR-369-3p	5.50861	-1.67091	2.8153	-0.593512	0.552838	0.611328	1.47822	0.584391	15.21	4.76182
4.miR	miR-369-5p	6.02208	-2.75942	4.36758	-0.631795	0.527521	0.588642	0	0	20.9138	3.17455
4.miR	miR-191-5p	457.07	-4.70637	0.601351	-7.82633	5.02e-15	4.49e-14	985.482	24.5444	773.81	44.4436
4.miR	miR-192-5p	2529.17	-5.73783	0.550058	-10.4313	1.78e-25	4.65e-24	5544.82	125.06	4388.09	58.7291
4.miR	miR-374a-5p	8.21982	-0.571894	2.18936	-0.261215	0.793927	0.822845	11.8258	2.33756	7.60501	11.1109
4.miR	miR-193a-5p	142.108	-10.6491	1.66931	-6.37933	1.78e-10	7.33e-10	321.267	0	247.163	0
4.miR	miR-196a-1-5p	1846.09	2.70673	0.507599	5.33242	9.69e-08	2.82e-07	384.338	3859.9	598.895	2541.22
4.miR	miR-196a-2-5p	281.52	-4.46431	0.61368	-7.27465	3.47e-13	2.36e-12	482.886	27.4664	595.092	20.6345
4.miR	miR-378d-1-3p	5.25349	-2.55739	3.20044	-0.799075	0.424247	0.503944	14.2895	2.92195	3.80251	0
4.miR	miR-196a-5p	4745.86	1.8914	0.468186	4.03984	5.35e-05	0.000114667	2257.74	9220.52	1771.97	5733.23
4.miR	miR-196b-5p	2539.4	-0.385842	0.5231	-0.737606	0.460754	0.5319	3603.42	2697.55	2150.32	1706.32
4.miR	miR-19a-3p	259.31	-8.97871	1.26324	-7.1077	1.18e-12	7.39e-12	598.68	0	435.387	3.17455
4.miR	miR-19b-1-3p	317.734	-8.54347	0.963802	-8.86435	7.7e-19	1e-17	723.837	1.75317	543.758	1.58727
4.miR	miR-19b-2-3p	307.385	-10.412	1.4278	-7.29233	3.05e-13	2.14e-12	666.186	0.584391	562.771	0
4.miR	miR-203a-3p	82.2814	6.6613	1.36953	4.86391	1.15e-06	2.94e-06	0.492741	212.134	3.80251	112.696
4.miR	miR-3911-5p	4.86004	0.837343	2.59133	0.323133	0.746595	0.788142	4.92741	4.67513	1.90125	7.93636
4.miR	miR-3919-3p	5.33085	-3.362	3.18776	-1.05466	0.291582	0.368748	15.7677	1.75317	3.80251	0
4.miR	miR-203a-5p	1743.14	0.690837	0.425402	1.62396	0.104384	0.15091	1361.44	2468.47	1306.16	1836.47
4.miR	miR-204-5p	21.726	-4.94787	2.40822	-2.05458	0.0399197	0.0631054	0.492741	1.16878	83.6551	1.58727
4.miR	miR-411-3p	5.62526	-3.88339	4.46284	-0.870161	0.384212	0.461645	0	0	20.9138	1.58727
4.miR	miR-20a-3p	70.5436	-9.63867	1.81746	-5.30337	1.14e-07	3.22e-07	156.692	0	125.483	0
4.miR	miR-20a-5p	857.356	-5.52644	0.516193	-10.7062	9.52e-27	2.71e-25	1991.17	35.0635	1365.1	38.0945
4.miR	miR-21-5p	4155.59	-1.74342	2.36546	-0.73703	0.461104	0.5319	3688.66	13.441	9110.8	3809.45
4.miR	miR-212-5p	19.6786	-2.70142	2.23344	-1.20953	0.226458	0.295339	1.47822	1.16878	66.5438	9.52364
4.miR	miR-424-3p	7.01953	-1.60839	2.2883	-0.702873	0.482135	0.552777	15.275	2.33756	5.70376	4.76182
4.miR	miR-215-5p	759.216	-1.44223	0.499878	-2.88517	0.003912	0.00713969	1167.8	496.732	1053.29	319.042
4.miR	miR-216b-3p	15.6259	0.430843	1.67823	0.256725	0.797391	0.825069	15.275	26.2976	11.4075	9.52364
4.miR	miR-218-1-5p	305.8	-10.4049	1.43021	-7.27508	3.46e-13	2.36e-12	675.055	0.584391	547.561	0
4.miR	miR-218-2-5p	3599.09	-2.7649	0.44503	-6.21284	5.2e-10	1.97e-09	6826.93	1105.08	5724.67	739.669
4.miR	miR-218-5p	3781.17	-3.13151	0.439485	-7.12541	1.04e-12	6.63e-12	7519.72	911.065	6057.39	636.496
4.miR	miR-219a-2-3p	26.5161	-3.38292	2.58852	-1.30689	0.191249	0.253648	1.47822	0	95.0626	9.52364
4.miR	miR-22-3p	27.0481	-1.00739	1.97936	-0.508949	0.610788	0.667283	9.36208	1.16878	62.7413	34.92
4.miR	miR-221-3p	392.38	-4.07864	0.674742	-6.04474	1.5e-09	5.2e-09	982.526	33.3103	498.128	55.5545
4.miR	miR-221-5p	73.699	1.52944	1.0809	1.41497	0.157077	0.213149	59.6217	121.553	15.21	98.4109
4.miR	miR-222-3p	2145.91	-1.27281	0.458614	-2.77533	0.00551458	0.00980718	3468.9	1473.83	2602.82	1038.08
4.miR	miR-452-5p	5.38978	-1.26997	4.51974	-0.280982	0.778724	0.809958	0	0	15.21	6.34909
4.miR	miR-2392-3p	881.909	-0.901323	0.499535	-1.80432	0.0711807	0.107891	1301.82	737.501	996.256	492.055
4.miR	miR-23a-3p	27.8221	-1.03958	2.53001	-0.410899	0.681147	0.730133	4.43467	0	70.3464	36.5073
4.miR	miR-23b-3p	43.0255	-1.3235	1.79609	-0.736877	0.461197	0.5319	16.2605	1.75317	106.47	47.6182
4.miR	miR-24-1-3p	49.4041	-1.43662	1.86278	-0.771225	0.440574	0.516811	14.7822	1.16878	129.285	52.38
4.miR	miR-24-3p	34.3434	-0.721311	1.96805	-0.36651	0.713984	0.757836	9.36208	1.16878	76.0501	50.7927
4.miR	miR-25-3p	3443.66	-3.02183	0.438041	-6.89851	5.26e-12	2.84e-11	6777.16	884.768	5488.92	623.798
4.miR	miR-25-5p	78.7275	4.02273	0.935746	4.29895	1.72e-05	3.85e-05	8.86934	175.902	9.50626	120.633
4.miR	miR-2681-5p	156.561	-10.7876	1.64701	-6.54978	5.76e-11	2.51e-10	316.34	0	309.904	0
4.miR	miR-4712-3p	4.62456	-0.115318	2.55047	-0.0452143	0.963936	0.970135	3.94193	4.09074	5.70376	4.76182
4.miR	miR-26a-2-5p	474.622	-4.90143	0.710442	-6.89913	5.23e-12	2.84e-11	897.774	15.7786	937.318	47.6182
4.miR	miR-26a-5p	1722.87	-5.49328	0.829286	-6.62411	3.49e-11	1.6e-10	3420.12	21.6225	3319.59	130.156
4.miR	miR-26b-5p	806.649	-1.08314	0.487019	-2.22402	0.0261472	0.0427367	1187.01	614.779	1005.76	419.04
4.miR	miR-27a-3p	76.7987	-0.671025	1.82992	-0.366697	0.713845	0.757836	23.1588	1.16878	165.409	117.458
4.miR	miR-27a-5p	43.1716	-0.50358	2.70162	-0.186399	0.852132	0.877359	0.492741	0	100.766	71.4273
4.miR	miR-27b-3p	702.053	-2.64138	1.13275	-2.33182	0.0197099	0.0324695	1000.76	19.2849	1418.33	369.835
4.miR	miR-27b-5p	96.9602	-5.19535	1.58229	-3.28345	0.00102547	0.00196915	196.111	0	180.619	11.1109
4.miR	miR-493-3p	5.55111	0.428189	4.49566	0.0952449	0.92412	0.940649	0	0	9.50626	12.6982
4.miR	miR-28-3p	14.1001	-1.30092	1.87026	-0.695582	0.486691	0.555872	22.6661	2.33756	17.1113	14.2855
4.miR	miR-29a-3p	154.38	-3.64313	1.49011	-2.44487	0.0144905	0.0243191	297.123	0.584391	273.78	46.0309
4.miR	miR-29b-3p	53.2058	-9.23317	1.92831	-4.78822	1.68e-06	4.21e-06	131.069	0	81.7539	0
4.miR	miR-29c-5p	487.42	-1.1766	0.538445	-2.18518	0.0288755	0.0468292	744.039	362.322	608.401	234.916
4.miR	miR-3064-5p	68.6621	5.54885	1.183	4.69048	2.73e-06	6.67e-06	3.44919	178.824	1.90125	90.4745
4.miR	miR-30a-3p	279.986	-3.62887	0.578578	-6.27205	3.56e-10	1.39e-09	505.06	36.8166	530.45	47.6182
4.miR	miR-30a-5p	869.332	-5.00933	0.863373	-5.80205	6.55e-09	2.14e-08	1726.07	14.6098	1644.58	92.0618
4.miR	miR-30c-1-5p	88.6563	-0.378284	0.83675	-0.452087	0.651206	0.702854	102.983	57.8547	96.9639	96.8236
4.miR	miR-30c-5p	229.567	0.586162	0.664365	0.88229	0.37762	0.455473	157.184	350.05	211.039	199.996
4.miR	miR-30d-3p	60.4143	-3.65865	1.00797	-3.62972	0.000283727	0.000567454	111.359	7.01269	112.174	11.1109
4.miR	miR-30d-5p	2421.05	-2.22809	0.430034	-5.1812	2.2e-07	6.11e-07	4082.85	998.724	3899.47	703.162
4.miR	miR-30e-3p	804.681	-1.88443	0.489871	-3.84678	0.000119679	0.0002489	1357.01	410.242	1176.88	274.598
4.miR	miR-30e-5p	134.885	-4.28998	0.969409	-4.42535	9.63e-06	2.25e-05	232.574	5.25952	279.484	22.2218
4.miR	miR-31-5p	15.9644	-1.81433	2.69198	-0.673974	0.500328	0.565352	3.94193	0	45.6301	14.2855
4.miR	miR-3123-3p	4806.64	4.0547	0.540568	7.50081	6.34e-14	4.9e-13	721.373	10813	366.942	7325.26
4.miR	miR-3127-5p	114.391	6.86432	1.08009	6.35533	2.08e-10	8.45e-10	1.97096	271.157	1.90125	182.536
4.miR	miR-3133-3p	23.7863	1.6551	1.38943	1.19121	0.23357	0.303351	9.85482	44.9981	13.3088	26.9836
4.miR	miR-3168	20.0949	2.90806	1.517	1.91699	0.0552397	0.0855942	3.94193	37.401	5.70376	33.3327
4.miR	miR-3168-5p	139799	0.768118	0.448513	1.71259	0.0867883	0.129049	113980	215991	92895.2	136328
4.miR	miR-3182-5p	185.547	-11.0335	1.63054	-6.7668	1.32e-11	6.54e-11	409.468	0	332.719	0
4.miR	miR-3199-1-5p	192.655	-6.81927	0.863263	-7.89941	2.8e-15	2.58e-14	433.119	3.50635	330.818	3.17455
4.miR	miR-32-5p	160.236	-8.47826	1.26404	-6.7073	1.98e-11	9.4e-11	334.571	0.584391	304.2	1.58727
4.miR	miR-320a-3p	377.508	-4.5427	0.560548	-8.10403	5.32e-16	5.55e-15	810.559	29.2195	636.92	33.3327
4.miR	miR-320b-1-3p	203.098	3.10002	0.735293	4.21604	2.49e-05	5.48e-05	56.6652	419.593	26.6175	309.518
4.miR	miR-574-5p	9.47531	5.46554	2.65838	2.05597	0.0397855	0.0630525	0.492741	26.2976	0	11.1109
4.miR	miR-323a-3p	10.2214	-2.95869	3.83874	-0.770745	0.440858	0.516811	0	0	36.1238	4.76182
4.miR	miR-328-3p	75.578	-2.92617	2.01761	-1.45032	0.146969	0.203997	4.43467	0.584391	262.373	34.92
4.miR	miR-330-3p	160.52	4.56584	0.733298	6.22644	4.77e-10	1.83e-09	12.8113	347.713	13.3088	268.249
4.miR	miR-330-5p	18.0052	-2.48293	2.71433	-0.914749	0.360324	0.437985	1.97096	0	58.9388	11.1109
4.miR	miR-335-3p	12.0442	-2.74712	3.71202	-0.740059	0.459264	0.5319	0	0	41.8276	6.34909
4.miR	miR-598-3p	4.80436	-1.40597	2.82393	-0.497877	0.618571	0.673435	2.46371	0.584391	11.4075	4.76182
4.miR	miR-339-5p	10.5407	-1.60907	2.10598	-0.764047	0.444839	0.520504	16.2605	1.16878	15.21	9.52364
4.miR	miR-340-3p	843.653	-9.40114	0.802054	-11.7213	9.91e-32	8.86e-30	1898.53	2.92195	1471.57	1.58727
4.miR	miR-340-5p	1463.69	1.37547	0.473748	2.90337	0.00369169	0.00675729	888.905	2559.63	739.587	1666.64
4.miR	miR-625-3p	5.78984	-1.79289	2.59289	-0.691464	0.489274	0.555872	6.40563	0.584391	11.4075	4.76182
4.miR	miR-345-5p	137.945	4.763	0.885131	5.38112	7.4e-08	2.2e-07	12.8113	334.856	5.70376	198.409
4.miR	miR-3605-3p	187.203	7.3232	1.07318	6.82385	8.86e-12	4.51e-11	3.44919	473.941	0	271.424
4.miR	miR-361-3p	168.772	-5.53155	0.943306	-5.86401	4.52e-09	1.52e-08	355.266	2.92195	304.2	12.6982
4.miR	miR-649-3p	7.17582	1.44617	2.22857	0.648926	0.516386	0.578279	3.94193	14.6098	3.80251	6.34909
4.miR	miR-361-5p	11.2919	-2.51871	2.27138	-1.10889	0.267477	0.342415	5.91289	0.584391	32.3213	6.34909
4.miR	miR-363-3p	15.1402	-0.955313	3.60212	-0.265209	0.790849	0.821014	0	0	39.9263	20.6345
4.miR	miR-370-3p	64.503	-2.39529	4.56935	-0.524209	0.600133	0.659094	0	0	216.743	41.2691
4.miR	miR-374a-3p	218.009	-9.9179	1.45531	-6.81498	9.43e-12	4.76e-11	462.684	0.584391	408.769	0
4.miR	miR-374b-5p	16.4079	-2.43665	1.71984	-1.41679	0.156543	0.213149	41.883	4.09074	13.3088	6.34909
4.miR	miR-375-3p	1478.06	4.42862	0.486376	9.10535	8.6e-20	1.35e-18	136.489	3467.78	125.483	2182.5
4.miR	miR-378a-3p	1736.13	-6.47832	0.83611	-7.74817	9.32e-15	7.99e-14	4000.57	65.4518	2868.99	9.52364
4.miR	miR-378d-1-5p	184.496	3.15045	0.719077	4.38124	1.18e-05	2.73e-05	41.883	422.515	32.3213	241.265
4.miR	miR-378i-5p	16.0939	-2.84809	2.01671	-1.41225	0.157877	0.213149	52.7233	4.67513	3.80251	3.17455
4.miR	miR-379-5p	214.005	1.38671	1.54375	0.898277	0.369038	0.447709	1.97096	361.154	235.755	257.138
4.miR	miR-381-3p	141.966	-1.04123	4.56413	-0.228134	0.819542	0.845195	0	0	382.152	185.711
4.miR	miR-382-5p	49.9187	-3.09241	1.65678	-1.86652	0.0619689	0.0950798	14.7822	2.33756	163.508	19.0473
4.miR	miR-383-5p	10.7752	-3.7126	3.78325	-0.981326	0.326432	0.403847	0	0	39.9263	3.17455
4.miR	miR-3929-5p	76.9325	-8.43469	1.73	-4.87554	1.09e-06	2.8e-06	231.096	0.584391	76.0501	0
4.miR	miR-708-5p	7.75216	-2.92963	2.46844	-1.18684	0.235292	0.304954	4.43467	0.584391	22.815	3.17455
4.miR	miR-409-3p	28.5275	-2.33027	3.21614	-0.724557	0.468724	0.539377	0	0	95.0626	19.0473
4.miR	miR-411-5p	19.4965	-1.63694	3.43163	-0.477015	0.633351	0.687137	0	0	58.9388	19.0473
4.miR	miR-421-5p	53.4196	-9.23554	1.90421	-4.85006	1.23e-06	3.13e-06	101.505	0	112.174	0
4.miR	miR-760-3p	8.18278	-3.89061	2.51045	-1.54977	0.121198	0.17204	3.94193	0.584391	26.6175	1.58727
4.miR	miR-760-5p	5.60883	-2.12722	2.57792	-0.82517	0.409275	0.488012	14.2895	1.16878	3.80251	3.17455
4.miR	miR-423-3p	1003.29	-0.733935	0.507446	-1.44633	0.148084	0.20509	1481.67	898.793	1024.78	607.925
4.miR	miR-423-5p	1540.82	0.670804	0.570999	1.17479	0.240079	0.310515	1472.31	2486	904.996	1299.98
4.miR	miR-425-5p	403.174	-8.04566	0.904038	-8.89969	5.6e-19	7.46e-18	901.716	1.16878	703.464	6.34909
4.miR	miR-7974	6.17904	-2.28589	3.19279	-0.715955	0.474019	0.54447	18.7242	4.09074	1.90125	0
4.miR	miR-4255-5p	171.092	-0.0950281	0.720044	-0.131975	0.895004	0.913984	166.054	217.393	188.224	112.696
4.miR	miR-4268-5p	111.167	-5.53153	0.901486	-6.13602	8.46e-10	3.08e-09	237.501	4.67513	197.73	4.76182
4.miR	miR-4302-3p	74.1107	8.42011	1.60551	5.24451	1.57e-07	4.38e-07	0.492741	175.317	0	120.633
4.miR	miR-433-3p	29.3953	-3.28363	3.16358	-1.03795	0.299294	0.376221	0	0	106.47	11.1109
4.miR	miR-4443-5p	190.891	2.73206	1.15729	2.36074	0.0182383	0.0302843	8.3766	420.761	93.1614	241.265
4.miR	miR-4447-3p	64.0594	-5.21403	2.0673	-2.52215	0.011664	0.0200046	0.492741	3.50635	249.064	3.17455
4.miR	miR-4455-5p	678.654	0.940768	0.531324	1.77061	0.0766255	0.115585	520.827	1105.67	408.769	679.353
4.miR	miR-4483-3p	956.672	1.49753	0.513546	2.91606	0.00354486	0.00652671	559.261	1754.93	441.091	1071.41
4.miR	miR-450b-5p	275.093	-8.14231	0.980523	-8.30405	1.01e-16	1.15e-15	576.507	2.92195	520.943	0
4.miR	miR-4521-3p	46.9407	-9.05152	1.96349	-4.60991	4.03e-06	9.77e-06	107.91	0	79.8526	0
4.miR	miR-9-3p	7.6497	-4.4596	3.38334	-1.31811	0.187468	0.249692	0.492741	0	28.5188	1.58727
4.miR	miR-4521-5p	85.5301	-3.4203	1.04478	-3.27371	0.00106145	0.00203201	176.894	6.4283	134.989	23.8091
4.miR	miR-455-5p	324.636	-7.41453	0.938356	-7.90162	2.75e-15	2.57e-14	682.939	1.16878	606.5	7.93636
4.miR	miR-92a-1-5p	5.84544	-1.07579	2.55705	-0.420715	0.673963	0.724708	13.7968	2.92195	1.90125	4.76182
4.miR	miR-4633-5p	316.336	-2.42052	0.66461	-3.64203	0.000270502	0.000542737	601.637	134.41	465.807	63.4909
4.miR	miR-4653-3p	618.321	-4.15068	0.556499	-7.45856	8.75e-14	6.52e-13	1344.69	81.2303	998.158	49.2055
4.miR	miR-4661-5p	207.937	7.461	1.03487	7.20963	5.61e-13	3.7e-12	3.44919	506.083	0	322.216
4.miR	miR-4678-5p	13.4802	0.48541	1.729	0.280746	0.778905	0.809958	7.39112	12.2722	15.21	19.0473
4.miR	miR-4711-5p	27.786	0.444535	1.35118	0.328998	0.742157	0.784781	28.0862	44.9981	19.0125	19.0473
4.miR	miR-4776-2-5p	12.3662	-0.122693	2.00412	-0.0612205	0.951184	0.960389	18.2314	20.4537	7.60501	3.17455
4.miR	miR-4791-5p	186.215	-11.0389	1.63214	-6.76343	1.35e-11	6.64e-11	417.844	0	327.015	0
4.miR	miR-484	21.6537	-3.91417	1.56052	-2.50824	0.0121334	0.0206961	48.7814	2.33756	32.3213	3.17455
4.miR	miR-484-5p	121.916	4.21182	0.84333	4.99427	5.91e-07	1.56e-06	14.7822	284.014	9.50626	179.362
4.miR	miR-485-3p	33.3548	-4.01968	3.07956	-1.30528	0.191799	0.253839	0	0	125.483	7.93636
4.miR	miR-485-5p	17.1789	-4.99913	2.95339	-1.69268	0.0905173	0.133957	0	0.584391	66.5438	1.58727
4.miR	miR-486-5p	116.111	3.66746	0.808123	4.53825	5.67e-06	1.36e-05	13.7968	247.197	20.9138	182.536
4.miR	miR-493-5p	12.6023	-1.34514	3.71941	-0.361655	0.71761	0.760108	0	0	36.1238	14.2855
4.miR	miR-99b-3p	8.57511	-2.33498	2.28292	-1.0228	0.306401	0.383614	22.6661	1.16878	5.70376	4.76182
4.miR	miR-494-3p	13.082	-0.25874	3.7096	-0.0697488	0.944394	0.958169	0	0	28.5188	23.8091
4.miR	miR-495-3p	13.1518	-4.02791	3.62087	-1.11242	0.26596	0.34117	0	0	49.4326	3.17455
4.miR	miR-5009-3p	19.6576	-2.74239	1.7683	-1.55086	0.120936	0.17204	39.4193	1.16878	28.5188	9.52364
4.miR	miR-5009-5p	25.9085	-8.19283	2.26336	-3.61976	0.000294875	0.000587872	54.2015	0	49.4326	0
4.miR	miR-501-3p	103.481	3.57544	0.834517	4.28444	1.83e-05	4.09e-05	18.2314	222.069	13.3088	160.315
4.miR	miR-501-5p	60.5167	7.37839	1.55013	4.75984	1.94e-06	4.81e-06	0.985482	149.02	0	92.0618
4.miR	miR-503-5p	13.7842	-0.496694	1.73841	-0.285717	0.775095	0.809958	22.6661	13.441	9.50626	9.52364
4.miR	miR-505-5p	28.8151	4.72845	1.61492	2.92797	0.00341182	0.00630029	0.985482	77.1396	3.80251	33.3327
4.miR	miR-5087-3p	28.1771	5.84282	1.82123	3.20817	0.00133581	0.00251872	1.47822	68.3737	0	42.8564
4.miR	miR-5100-3p	882.641	7.4098	0.826394	8.96643	3.06e-19	4.36e-18	16.2605	2206.08	1.90125	1306.33
4.miR	miR-532-5p	548.027	-7.49886	0.645941	-11.6092	3.7e-31	2.9e-29	1119.02	5.84391	1060.9	6.34909
4.miR	miR-542-3p	10.15	3.08353	2.48743	1.23965	0.215105	0.282298	3.94193	23.96	0	12.6982
4.miR	miR-543	39.5382	-3.02571	3.05437	-0.990619	0.321872	0.398993	0	0	140.693	17.46
4.miR	miR-543-3p	16.6403	-2.60225	3.49299	-0.744994	0.456275	0.530908	0	0	57.0376	9.52364
4.miR	miR-548ae-2-5p	11.3877	-7.00739	2.94032	-2.38321	0.0171626	0.0285739	24.6371	0	20.9138	0
4.miR	miR-548aj-2-3p	11.7455	-2.58409	2.42052	-1.06758	0.285712	0.36279	17.7387	6.4283	22.815	0
4.miR	miR-548as-5p	115.248	6.84703	1.17157	5.84432	5.09e-09	1.69e-08	2.95645	272.326	0	185.711
4.miR	miR-548f-1-3p	59.2965	-9.38841	1.87453	-5.0084	5.49e-07	1.46e-06	134.518	0	102.668	0
4.miR	miR-548g-3p	89.7839	-9.98457	1.75003	-5.70538	1.16e-08	3.69e-08	169.01	0	190.125	0
4.miR	miR-548n-5p	14.9176	-5.65879	2.40342	-2.35448	0.0185488	0.0307184	29.5645	0	28.5188	1.58727
4.miR	miR-548o-3p	143.889	-7.77892	1.13589	-6.84833	7.47e-12	3.9e-11	310.427	1.16878	262.373	1.58727
4.miR	miR-563-3p	1095.89	-10.3297	0.892515	-11.5737	5.6e-31	3.9e-29	2492.28	1.75317	1887.94	1.58727
4.miR	miR-5691-3p	34.6947	0.932441	1.20927	0.771078	0.440661	0.516811	28.579	57.8547	19.0125	33.3327
4.miR	miR-576-5p	217.617	7.07246	1.01687	6.9551	3.52e-12	1.99e-11	4.92741	530.627	0	334.915
4.miR	miR-577-5p	237.926	-11.3922	1.60518	-7.09718	1.27e-12	7.89e-12	527.726	0	423.979	0
4.miR	miR-582-3p	317.437	-6.94794	1.09431	-6.34918	2.16e-10	8.74e-10	628.738	0.584391	629.315	11.1109
4.miR	miR-590-3p	148.662	-9.36849	1.50155	-6.23921	4.4e-10	1.7e-09	320.282	0.584391	273.78	0
4.miR	miR-591-5p	119.362	-6.28928	0.956875	-6.57273	4.94e-11	2.19e-10	250.805	2.92195	220.545	3.17455
4.miR	miR-6131-3p	73.2549	-9.69238	1.80226	-5.37791	7.54e-08	2.22e-07	154.228	0	138.791	0
4.miR	miR-615-3p	4413.85	4.69768	0.572555	8.20478	2.31e-16	2.54e-15	435.583	10731.8	216.743	6271.31
4.miR	miR-621-5p	12.6021	-7.15376	2.84032	-2.51864	0.0117808	0.0201496	27.5935	0	22.815	0
4.miR	miR-625-5p	1223.11	0.928072	0.502506	1.84689	0.0647636	0.0988829	977.598	1953.62	707.266	1253.95
4.miR	miR-629-5p	210.708	-7.54625	1.03962	-7.25868	3.91e-13	2.63e-12	508.509	3.50635	330.818	0
4.miR	miR-641-5p	368.88	-12.0242	1.56736	-7.67163	1.7e-14	1.44e-13	770.154	0	705.365	0
4.miR	miR-6514-3p	161.029	2.83633	0.712787	3.9792	6.91e-05	0.000147732	35.9701	345.375	43.7288	219.044
4.miR	miR-654-3p	11.3377	-0.258591	3.81522	-0.0677788	0.945962	0.958207	0	0	24.7163	20.6345
4.miR	miR-671-3p	12.3276	-3.05633	1.94047	-1.57504	0.115247	0.164338	13.7968	3.50635	30.42	1.58727
4.miR	miR-671-5p	202.159	1.77072	0.651857	2.71642	0.00659918	0.0116697	102.983	373.426	79.8526	252.376
4.miR	miR-6717-5p	91.5934	6.3119	1.08789	5.80194	6.56e-09	2.14e-08	2.46371	208.043	1.90125	153.965
4.miR	miR-6752-3p	55.1718	7.99977	1.73339	4.61511	3.93e-06	9.57e-06	0.492741	151.942	0	68.2527
4.miR	miR-6764-5p	10.8748	0.994582	1.94062	0.512507	0.608296	0.66682	3.44919	17.5317	11.4075	11.1109
4.miR	miR-6820-3p	147.446	-7.43584	1.08105	-6.87836	6.05e-12	3.19e-11	360.194	1.75317	226.249	1.58727
4.miR	miR-6838-5p	45.6952	7.72832	1.77565	4.3524	1.35e-05	3.08e-05	0.492741	120.385	0	61.9036
4.miR	miR-6847-5p	24.3943	-8.10772	2.31367	-3.50426	0.000457873	0.000898523	57.6507	0	39.9263	0
4.miR	miR-7-1-5p	295.707	-0.408011	0.612895	-0.665712	0.505595	0.56978	419.323	288.105	254.768	220.631
4.miR	miR-7-3-5p	2782.34	-3.43118	0.412303	-8.32198	8.65e-17	1.02e-15	5389.6	531.796	4796.86	411.104
4.miR	miR-7-5p	7379.3	-4.06461	0.445476	-9.12421	7.23e-20	1.16e-18	15766.2	988.205	12088.2	674.591
4.miR	miR-708-3p	31.3521	-2.64857	2.57672	-1.02788	0.304006	0.381378	1.47822	0	106.47	17.46
4.miR	miR-711-5p	248.461	-3.42626	0.586083	-5.84603	5.03e-09	1.69e-08	485.35	43.2449	423.979	41.2691
4.miR	miR-7113-5p	31.804	-8.49048	2.15534	-3.93928	8.17e-05	0.000172257	75.8821	0	51.3338	0
4.miR	miR-744-5p	64.1604	-0.101175	0.92195	-0.109741	0.912615	0.930451	58.6362	50.842	74.1489	73.0145
4.miR	miR-764-3p	62.2588	-5.03562	1.1056	-4.55464	5.25e-06	1.26e-05	104.461	2.92195	136.89	4.76182
4.miR	miR-769-5p	73.0956	-5.90187	1.1499	-5.13251	2.86e-07	7.82e-07	169.996	2.92195	117.878	1.58727
4.miR	miR-7706-3p	339.389	1.39254	0.595843	2.3371	0.0194342	0.0320997	219.763	594.91	154.001	388.882
4.miR	miR-7974-3p	175.05	4.35275	1.13013	3.85156	0.000117369	0.000244909	29.0717	396.217	1.90125	273.011
4.miR	miR-7976-5p	324.364	1.91409	0.577558	3.31412	0.000919333	0.00177078	146.344	617.701	125.483	407.929
4.miR	miR-7977-5p	133.753	4.89673	0.963779	5.08076	3.76e-07	1.02e-06	12.3185	339.531	3.80251	179.362
4.miR	miR-8076-5p	189.63	3.90069	0.683318	5.70846	1.14e-08	3.64e-08	24.6371	419.008	22.815	292.058
4.miR	miR-8077-3p	70.9368	7.59512	1.48028	5.13087	2.88e-07	7.85e-07	0.985482	158.954	0	123.807
4.miR	miR-8085-3p	90.9774	5.55112	1.04484	5.31288	1.08e-07	3.08e-07	4.92741	206.29	1.90125	150.791
4.miR	miR-8485-3p	55.1124	7.99534	1.69021	4.73037	2.24e-06	5.52e-06	0.492741	132.657	0	87.3
4.miR	miR-877-3p	810.198	1.97021	0.478375	4.11855	3.81e-05	8.32e-05	354.281	1507.73	304.2	1074.58
4.miR	miR-9-1-3p	204.041	-5.74806	1.45241	-3.95759	7.57e-05	0.00016066	385.816	0	414.473	15.8727
4.miR	miR-9-1-5p	1870.46	-0.890023	0.541377	-1.644	0.100177	0.145838	1585.15	1366.89	3275.86	1253.95
4.miR	miR-9-5p	382.023	-3.54016	1.318	-2.68601	0.00723101	0.012751	474.51	2.92195	931.614	119.045
4.miR	miR-92a-1-3p	2073.28	-1.9341	0.472427	-4.09397	4.24e-05	9.22e-05	3913.84	994.049	2659.85	725.384
4.miR	miR-92a-2-3p	11.0291	-2.71704	2.00121	-1.3577	0.174559	0.234493	25.1298	4.09074	13.3088	1.58727
4.miR	miR-92a-3p	2776.59	-2.81497	0.595859	-4.72423	2.31e-06	5.67e-06	6472.65	902.884	3253.04	477.769
4.miR	miR-92b-3p	279.182	1.31436	0.680814	1.93058	0.0535353	0.0833659	101.505	435.956	220.545	358.724
4.miR	miR-92b-5p	108.493	-7.36587	1.1925	-6.17681	6.54e-10	2.44e-09	244.892	1.16878	186.323	1.58727
4.miR	miR-93-3p	105.242	6.3617	1.19864	5.30742	1.11e-07	3.16e-07	3.94193	258.301	0	158.727
4.miR	miR-93-5p	467.707	-5.16303	0.616447	-8.37545	5.5e-17	6.62e-16	976.12	17.5317	842.255	34.92
4.miR	miR-933-5p	1243.44	0.325242	0.468606	0.694062	0.487643	0.555872	1143.65	1670.19	1064.7	1095.22
4.miR	miR-941	57.6178	-4.3715	1.14955	-3.80278	0.000143083	0.000295609	140.431	7.01269	79.8526	3.17455
4.miR	miR-941-5-3p	124.248	-9.11269	1.53749	-5.927	3.09e-09	1.05e-08	287.268	0.584391	209.138	0
4.miR	miR-95-3p	271.287	-9.37685	1.26093	-7.43646	1.03e-13	7.62e-13	639.085	1.16878	444.893	0
4.miR	miR-96-5p	178.463	-6.96513	1.1102	-6.27375	3.52e-10	1.38e-09	379.903	0.584391	327.015	6.34909
4.miR	miR-98-5p	4644.36	1.90769	0.546499	3.49075	0.000481674	0.00093934	2345.45	9758.16	1562.83	4911.02
4.miR	miR-99a-5p	1221.38	-2.27069	1.03085	-2.20274	0.0276128	0.0448977	1444.72	63.6986	2600.91	776.176
4.miR	miR-99b-5p	710.278	-1.56398	0.437205	-3.57721	0.000347277	0.00068796	1037.71	366.997	1085.62	350.787

## Sheet: Supplementary Figure 2a
Supplementary Figure 2a
Reads per million	miR	genomic_rRF	Mt_rRF	snoRF	snRF	genomic_tRF	Mt_tRF
Input_rep1	672165	52978.7	1139.12	28877.6	19969.4	201006	23864
m1A_RIP_rep1	404176	29935.5	672.035	13277.3	9315.34	309380	233244
Input_rep2	666648	50126.2	973.482	29254	19656.5	209605	23737.1
m1A_RIP_rep2	425298	26835.8	576.901	11846	8703.73	316510	210230
Input_mean	669406	51552.5	1056.3	29065.8	19812.9	205306	23800.5
m1A_RIP_mean	414737	28385.7	624.468	12561.7	9009.53	312945	221737

## Sheet: Supplementary Figure 2b
Supplementary Figure 2b
	Input								m1A RIP
	Read Count					Norm. Reads per Million			Read Count					Norm. Reads per Million
	none mismatch	1nt mismatch	1nt - none mismatch	A->G/C/T mismatch	Percentage of A->G/C/T mismatch	none mismatch	1nt mismatch	1nt - none mismatch	none mismatch	1nt mismatch	1nt - none mismatch	A->G/C/T mismatch	Percentage of A->G/C/T mismatch	none mismatch	1nt mismatch	1nt - none mismatch
Genomic tRFs	494465	649968	155503	47791	30.7332	153866	202255	48388.9	299388	1102820	803432	732522	91.1741	72272.8	266223	193950
Mito tRFs	20245	73493	53248	38352	72.0252	6299.77	22869.3	16569.5	112473	732341	619868	594743	95.9467	27151.2	176788	149637
MicroRNAs	1601845	1843170	241325	55012	22.7958	498457	573551	75094.7	934298	1096840	162542	47980	29.5185	225541	264779	39237.9
rRF	116808	151600	34792	-	-	36347.9	47174.4	10826.5	73130	88109	14979	-	-	17653.7	21269.7	3615.96
Mito rRF	1604	3019	1415	-	-	499.127	939.442	440.315	1198	2010	812	-	-	289.199	485.218	196.018
snoRF	73889	90803	16914	-	-	22992.5	28255.8	5263.24	33311	41212	7901	-	-	8041.34	9948.65	1907.32
snRF	47782	59381	11599	-	-	14868.6	18478	3609.34	25222	30343	5121	-	-	6088.64	7324.86	1236.22
Total mapped reads		3213610								4142470

[truncated: 46 more sheets: Supplementary Figure 2d, Supplementary Figure 2e, Supplementary Figure 2f, Figure 2f, Figure 3b, Figure 3c, Figure 3d, Figure 3f, Figure 3g, Supplementary Figure 3a, Supplementary Figure 3b, Supplementary Figure 3d, Supplementary Figure 3e, Supplementary Figure 3f, Supplementary Figure 3g, Figure 4, Figure 5a, Figure 5b, Figure 5c, Figure 5d …]
